# Supplementary material for: Epidemiological intricacies of respiratory pathogens: a single-center study on infection dynamics in Beijing, 2023–2024
Source: Front Public Health. 2025 Jun 26;13:1581815. doi: 10.3389/fpubh.2025.1581815 (PMC12241140; doi:10.3389/fpubh.2025.1581815)
Supplement: Supplementary file 1 [file Table_1.xlsx]

## Sheet: supplementary table 1
	time	test_type	positive_count	total_count	positive_rate	data
1	202301	ADV	1	31	0.032258064516129	2023-01-01
2	202301	SARS-CoV-2	106	1267	0.0836621941594317	2023-01-01
3	202301	HRV	1	31	0.032258064516129	2023-01-01
4	202301	IAV	0	31	0	2023-01-01
5	202301	IBV	0	31	0	2023-01-01
6	202301	MP	0	31	0	2023-01-01
7	202301	RSV	0	31	0	2023-01-01
8	202302	ADV	1	45	0.0222222222222222	2023-02-01
9	202302	SARS-CoV-2	56	949	0.0590094836670179	2023-02-01
10	202302	HRV	1	45	0.0222222222222222	2023-02-01
11	202302	IAV	2	45	0.0444444444444444	2023-02-01
12	202302	IBV	0	45	0	2023-02-01
13	202302	MP	0	45	0	2023-02-01
14	202302	RSV	0	45	0	2023-02-01
15	202303	ADV	0	124	0	2023-03-01
16	202303	SARS-CoV-2	27	459	0.0588235294117647	2023-03-01
17	202303	HRV	0	124	0	2023-03-01
18	202303	IAV	52	124	0.419354838709677	2023-03-01
19	202303	IBV	0	124	0	2023-03-01
20	202303	MP	0	124	0	2023-03-01
21	202303	RSV	0	124	0	2023-03-01
22	202304	ADV	0	102	0	2023-04-01
23	202304	SARS-CoV-2	53	362	0.146408839779006	2023-04-01
24	202304	HRV	2	102	0.0196078431372549	2023-04-01
25	202304	IAV	8	102	0.0784313725490196	2023-04-01
26	202304	IBV	0	102	0	2023-04-01
27	202304	MP	2	102	0.0196078431372549	2023-04-01
28	202304	RSV	4	102	0.0392156862745098	2023-04-01
29	202305	ADV	1	147	0.00680272108843537	2023-05-01
30	202305	SARS-CoV-2	424	1213	0.34954657873042	2023-05-01
31	202305	HRV	9	147	0.0612244897959184	2023-05-01
32	202305	IAV	2	147	0.0136054421768707	2023-05-01
33	202305	IBV	0	147	0	2023-05-01
34	202305	MP	0	147	0	2023-05-01
35	202305	RSV	3	147	0.0204081632653061	2023-05-01
36	202306	ADV	2	171	0.0116959064327485	2023-06-01
37	202306	SARS-CoV-2	271	947	0.286166842661035	2023-06-01
38	202306	HRV	4	171	0.0233918128654971	2023-06-01
39	202306	IAV	0	171	0	2023-06-01
40	202306	IBV	0	171	0	2023-06-01
41	202306	MP	0	171	0	2023-06-01
42	202306	RSV	3	171	0.0175438596491228	2023-06-01
43	202307	ADV	1	144	0.00694444444444444	2023-07-01
44	202307	SARS-CoV-2	74	593	0.124789207419899	2023-07-01
45	202307	HRV	2	144	0.0138888888888889	2023-07-01
46	202307	IAV	0	144	0	2023-07-01
47	202307	IBV	0	144	0	2023-07-01
48	202307	MP	2	144	0.0138888888888889	2023-07-01
49	202307	RSV	1	144	0.00694444444444444	2023-07-01
50	202308	ADV	3	215	0.013953488372093	2023-08-01
51	202308	SARS-CoV-2	159	755	0.210596026490066	2023-08-01
52	202308	HRV	3	215	0.013953488372093	2023-08-01
53	202308	IAV	0	215	0	2023-08-01
54	202308	IBV	0	215	0	2023-08-01
55	202308	MP	4	215	0.0186046511627907	2023-08-01
56	202308	RSV	3	215	0.013953488372093	2023-08-01
57	202309	ADV	3	209	0.0143540669856459	2023-09-01
58	202309	SARS-CoV-2	122	699	0.174535050071531	2023-09-01
59	202309	HRV	9	209	0.0430622009569378	2023-09-01
60	202309	IAV	0	209	0	2023-09-01
61	202309	IBV	0	209	0	2023-09-01
62	202309	MP	13	209	0.062200956937799	2023-09-01
63	202309	RSV	2	209	0.00956937799043062	2023-09-01
64	202310	ADV	12	283	0.0424028268551237	2023-10-01
65	202310	SARS-CoV-2	72	697	0.103299856527977	2023-10-01
66	202310	HRV	21	283	0.0742049469964664	2023-10-01
67	202310	IAV	10	283	0.0353356890459364	2023-10-01
68	202310	IBV	1	283	0.00353356890459364	2023-10-01
69	202310	MP	27	283	0.0954063604240283	2023-10-01
70	202310	RSV	4	283	0.0141342756183746	2023-10-01
71	202311	ADV	23	485	0.0474226804123711	2023-11-01
72	202311	SARS-CoV-2	59	851	0.0693301997649824	2023-11-01
73	202311	HRV	34	485	0.0701030927835052	2023-11-01
74	202311	IAV	119	485	0.245360824742268	2023-11-01
75	202311	IBV	4	485	0.00824742268041237	2023-11-01
76	202311	MP	43	485	0.088659793814433	2023-11-01
77	202311	RSV	36	485	0.0742268041237113	2023-11-01
78	202312	ADV	79	950	0.0831578947368421	2023-12-01
79	202312	SARS-CoV-2	29	734	0.0395095367847411	2023-12-01
80	202312	HRV	37	950	0.0389473684210526	2023-12-01
81	202312	IAV	208	950	0.218947368421053	2023-12-01
82	202312	IBV	62	950	0.0652631578947368	2023-12-01
83	202312	MP	81	950	0.0852631578947368	2023-12-01
84	202312	RSV	114	950	0.12	2023-12-01
85	202401	ADV	78	1124	0.0693950177935943	2024-01-01
86	202401	SARS-CoV-2	50	752	0.0664893617021277	2024-01-01
87	202401	HRV	46	1124	0.0409252669039146	2024-01-01
88	202401	IAV	32	1124	0.0284697508896797	2024-01-01
89	202401	IBV	206	1124	0.183274021352313	2024-01-01
90	202401	MP	103	1124	0.0916370106761566	2024-01-01
91	202401	RSV	174	1124	0.154804270462633	2024-01-01
92	202402	ADV	24	843	0.0284697508896797	2024-02-01
93	202402	SARS-CoV-2	177	966	0.183229813664596	2024-02-01
94	202402	HRV	38	843	0.0450771055753262	2024-02-01
95	202402	IAV	7	843	0.00830367734282325	2024-02-01
96	202402	IBV	57	843	0.0676156583629893	2024-02-01
97	202402	MP	48	843	0.0569395017793594	2024-02-01
98	202402	RSV	103	843	0.122182680901542	2024-02-01
99	202403	ADV	19	818	0.0232273838630807	2024-03-01
100	202403	SARS-CoV-2	289	1220	0.236885245901639	2024-03-01
101	202403	HRV	60	818	0.0733496332518337	2024-03-01
102	202403	IAV	15	818	0.0183374083129584	2024-03-01
103	202403	IBV	27	818	0.0330073349633252	2024-03-01
104	202403	MP	21	818	0.0256723716381418	2024-03-01
105	202403	RSV	45	818	0.0550122249388753	2024-03-01
106	202404	ADV	20	737	0.0271370420624152	2024-04-01
107	202404	SARS-CoV-2	89	840	0.105952380952381	2024-04-01
108	202404	HRV	62	737	0.0841248303934871	2024-04-01
109	202404	IAV	8	737	0.0108548168249661	2024-04-01
110	202404	IBV	5	737	0.0067842605156038	2024-04-01
111	202404	MP	24	737	0.0325644504748982	2024-04-01
112	202404	RSV	19	737	0.0257801899592944	2024-04-01
113	202405	ADV	14	638	0.0219435736677116	2024-05-01
114	202405	SARS-CoV-2	41	706	0.0580736543909348	2024-05-01
115	202405	HRV	45	638	0.0705329153605016	2024-05-01
116	202405	IAV	11	638	0.0172413793103448	2024-05-01
117	202405	IBV	2	638	0.00313479623824451	2024-05-01
118	202405	MP	31	638	0.04858934169279	2024-05-01
119	202405	RSV	5	638	0.00783699059561128	2024-05-01
120	202406	ADV	15	568	0.0264084507042254	2024-06-01
121	202406	SARS-CoV-2	24	599	0.0400667779632721	2024-06-01
122	202406	HRV	34	568	0.0598591549295775	2024-06-01
123	202406	IAV	8	568	0.0140845070422535	2024-06-01
124	202406	IBV	3	568	0.00528169014084507	2024-06-01
125	202406	MP	25	568	0.0440140845070423	2024-06-01
126	202406	RSV	2	568	0.00352112676056338	2024-06-01
127	202407	ADV	13	602	0.0215946843853821	2024-07-01
128	202407	SARS-CoV-2	46	576	0.0798611111111111	2024-07-01
129	202407	HRV	27	602	0.0448504983388704	2024-07-01
130	202407	IAV	4	602	0.00664451827242525	2024-07-01
131	202407	IBV	0	602	0	2024-07-01
132	202407	MP	29	602	0.0481727574750831	2024-07-01
133	202407	RSV	4	602	0.00664451827242525	2024-07-01
134	202408	ADV	17	811	0.0209617755856967	2024-08-01
135	202408	SARS-CoV-2	241	1155	0.208658008658009	2024-08-01
136	202408	HRV	51	811	0.06288532675709	2024-08-01
137	202408	IAV	3	811	0.00369913686806412	2024-08-01
138	202408	IBV	0	811	0	2024-08-01
139	202408	MP	46	811	0.0567200986436498	2024-08-01
140	202408	RSV	3	811	0.00369913686806412	2024-08-01
141	202409	ADV	12	710	0.0169014084507042	2024-09-01
142	202409	SARS-CoV-2	88	899	0.0978865406006674	2024-09-01
143	202409	HRV	47	710	0.0661971830985915	2024-09-01
144	202409	IAV	0	710	0	2024-09-01
145	202409	IBV	0	710	0	2024-09-01
146	202409	MP	61	710	0.0859154929577465	2024-09-01
147	202409	RSV	1	710	0.00140845070422535	2024-09-01
148	202410	ADV	11	655	0.016793893129771	2024-10-01
149	202410	SARS-CoV-2	28	603	0.0464344941956882	2024-10-01
150	202410	HRV	34	655	0.0519083969465649	2024-10-01
151	202410	IAV	3	655	0.00458015267175573	2024-10-01
152	202410	IBV	0	655	0	2024-10-01
153	202410	MP	72	655	0.109923664122137	2024-10-01
154	202410	RSV	1	655	0.00152671755725191	2024-10-01
155	202411	ADV	17	824	0.020631067961165	2024-11-01
156	202411	SARS-CoV-2	27	671	0.0402384500745156	2024-11-01
157	202411	HRV	85	824	0.103155339805825	2024-11-01
158	202411	IAV	18	824	0.0218446601941748	2024-11-01
159	202411	IBV	0	824	0	2024-11-01
160	202411	MP	102	824	0.12378640776699	2024-11-01
161	202411	RSV	2	824	0.00242718446601942	2024-11-01
162	202412	ADV	15	1136	0.0132042253521127	2024-12-01
163	202412	SARS-CoV-2	31	1022	0.0303326810176125	2024-12-01
164	202412	HRV	53	1136	0.0466549295774648	2024-12-01
165	202412	IAV	289	1136	0.254401408450704	2024-12-01
166	202412	IBV	1	1136	0.000880281690140845	2024-12-01
167	202412	MP	88	1136	0.0774647887323944	2024-12-01
168	202412	RSV	8	1136	0.00704225352112676	2024-12-01
