# Supplementary material for: Epidemiological intricacies of respiratory pathogens: a single-center study on infection dynamics in Beijing, 2023–2024
Source: Front Public Health. 2025 Jun 26;13:1581815. doi: 10.3389/fpubh.2025.1581815 (PMC12241140; doi:10.3389/fpubh.2025.1581815)
Supplement: Supplementary file 2 [file Table_2.xlsx]

## Sheet: supplementary table2
202310-202404
＜18	group	positive	total	proportion
1	SARS-CoV-2	56	740	0.0756757
5	HRV	74	740	0.1
4	IBV	79	740	0.106757
3	IAV	84	740	0.113514
7	RSV	84	740	0.113514
2	ADV	94	740	0.127027
8	co-detection	111	740	0.15
6	MP	158	740	0.213514
≥18	group	positive	total	proportion
2	ADV	88	1920	0.0458333
6	MP	104	1920	0.0541667
8	co-detection	132	1920	0.06875
5	HRV	156	1920	0.08125
4	IBV	226	1920	0.117708
3	IAV	236	1920	0.122917
7	RSV	304	1920	0.158333
1	SARS-CoV-2	674	1920	0.351042
