# Supplementary material for: Epidemiological intricacies of respiratory pathogens: a single-center study on infection dynamics in Beijing, 2023–2024
Source: Front Public Health. 2025 Jun 26;13:1581815. doi: 10.3389/fpubh.2025.1581815 (PMC12241140; doi:10.3389/fpubh.2025.1581815)
Supplement: Supplementary file 3 [file Table_3.xlsx]

## Sheet: supplementary table 3
	year_month	gender	age	SARS-CoV-2	IAV	RSV	HRV	ADV	MP	IBV
1	202303	male	40	1	1	0	0	0	0	0	2
2	202305	female	62	1	0	1	0	0	0	0	2
3	202306	male	56	1	0	0	1	0	0	0	2
4	202306	female	58	1	0	0	0	1	0	0	2
5	202308	female	9	0	0	0	1	1	0	0	2
6	202308	male	84	1	0	0	0	0	1	0	2
7	202309	female	5	0	0	0	1	0	1	0	2
8	202309	female	10	0	0	0	1	1	1	0	3
9	202309	male	10	0	0	0	1	0	1	0	2
10	202309	male	14	1	0	0	0	1	0	0	2
11	202310	female	9	0	0	0	1	0	1	0	2
12	202310	male	31	0	0	1	1	0	0	0	2
13	202310	male	91	1	0	0	1	0	0	0	2
14	202310	male	4	0	0	0	1	1	0	0	2
15	202310	female	57	1	0	0	0	1	0	0	2
16	202310	male	25	0	0	0	1	0	1	0	2
17	202310	female	29	0	0	0	1	0	1	0	2
18	202311	female	9	0	0	0	0	1	1	0	2
19	202311	female	5	0	1	0	1	0	0	0	2
20	202311	male	6	0	1	1	0	1	0	0	3
21	202311	female	8	0	0	1	1	0	0	0	2
22	202311	female	30	0	1	0	0	0	1	0	2
23	202311	female	15	1	1	0	0	0	0	0	2
24	202311	male	5	0	0	1	1	0	0	0	2
25	202311	female	12	0	1	0	0	0	1	0	2
26	202311	female	15	0	0	1	0	1	0	0	2
27	202311	male	69	1	1	0	0	0	0	0	2
28	202311	male	11	0	0	1	0	0	0	1	2
29	202311	male	73	1	1	0	0	0	0	0	2
30	202311	female	30	1	1	0	0	0	0	0	2
31	202311	female	13	0	0	1	1	0	0	0	2
32	202311	female	10	0	1	0	1	0	0	0	2
33	202311	female	10	0	0	0	1	0	1	0	2
34	202311	female	4	0	0	0	1	0	1	0	2
35	202311	female	11	0	0	1	1	0	0	0	2
36	202311	male	17	0	1	0	0	0	1	0	2
37	202311	female	12	0	0	1	1	0	0	0	2
38	202311	male	8	0	1	1	0	0	0	0	2
39	202311	female	8	0	1	0	0	0	1	0	2
40	202311	female	14	0	1	0	1	0	0	0	2
41	202311	female	8	0	0	0	0	1	1	0	2
42	202311	male	9	0	0	1	1	0	1	0	3
43	202311	female	4	0	1	1	0	0	0	0	2
44	202311	female	86	1	0	0	0	0	1	0	2
45	202311	male	13	0	1	0	0	0	1	0	2
46	202311	male	7	0	1	1	0	0	1	0	3
47	202311	female	10	0	0	0	1	0	1	0	2
48	202311	male	30	0	1	0	1	0	0	0	2
49	202311	male	7	0	1	0	0	1	0	0	2
50	202311	female	81	0	1	0	0	0	1	0	2
51	202311	female	10	0	0	1	1	0	0	0	2
52	202311	male	12	0	1	0	0	1	0	0	2
53	202312	female	52	0	1	0	1	0	0	0	2
54	202312	male	4	0	1	0	0	0	1	0	2
55	202312	male	11	0	1	0	0	1	0	0	2
56	202312	female	6	0	1	0	0	0	1	0	2
57	202312	male	1	0	1	0	1	0	0	0	2
58	202312	male	9	0	1	1	0	1	0	0	3
59	202312	male	5	0	1	0	0	1	1	0	3
60	202312	female	64	0	0	1	0	0	0	1	2
61	202312	male	8	0	1	0	0	0	1	0	2
62	202312	male	9	0	0	0	0	0	1	1	2
63	202312	female	66	0	1	0	0	1	0	0	2
64	202312	male	12	0	1	1	0	0	0	0	2
65	202312	female	6	0	0	1	0	1	0	0	2
66	202312	female	36	0	1	1	0	0	0	0	2
67	202312	male	9	0	0	0	0	1	1	0	2
68	202312	female	6	0	0	0	0	1	1	0	2
69	202312	female	57	0	0	1	0	0	0	1	2
70	202312	female	11	0	1	1	0	0	0	0	2
71	202312	female	12	0	0	1	0	1	0	0	2
72	202312	male	1	0	0	1	0	1	0	0	2
73	202312	female	36	0	0	1	0	0	0	1	2
74	202312	female	44	0	1	1	0	0	1	0	3
75	202312	male	52	0	1	1	0	0	0	0	2
76	202312	male	68	0	1	0	0	1	0	0	2
77	202312	female	70	0	1	0	0	1	1	0	3
78	202312	male	26	0	0	1	0	1	0	0	2
79	202312	male	8	0	1	0	0	1	0	0	2
80	202312	male	76	0	1	1	0	0	0	0	2
81	202312	female	39	0	1	0	0	0	0	1	2
82	202312	female	6	0	0	1	0	1	0	0	2
83	202312	female	11	0	1	1	0	1	0	0	3
84	202312	male	7	0	0	1	0	0	1	0	2
85	202312	male	6	0	1	0	0	0	1	0	2
86	202312	female	4	0	0	1	0	0	1	0	2
87	202312	female	72	0	1	0	0	0	1	0	2
88	202312	female	29	0	1	1	0	0	0	0	2
89	202312	female	89	0	1	1	0	0	0	0	2
90	202312	male	7	0	0	1	0	1	0	0	2
91	202312	male	23	1	0	0	0	1	0	0	2
92	202312	male	2	0	0	0	1	1	0	0	2
93	202312	female	90	0	1	0	0	0	1	0	2
94	202312	female	7	0	0	0	0	1	1	0	2
95	202312	female	9	0	0	1	0	0	1	0	2
96	202312	male	4	0	0	1	1	0	0	0	2
97	202312	female	7	0	0	1	1	1	1	0	4
98	202312	male	8	0	0	1	1	0	0	0	2
99	202312	male	12	0	1	0	1	0	1	0	3
100	202312	male	4	0	1	1	0	0	0	0	2
101	202312	male	10	0	0	1	1	0	0	0	2
102	202312	male	9	0	0	0	1	1	0	0	2
103	202312	male	38	0	1	1	0	0	0	0	2
104	202312	female	9	0	0	0	0	1	1	0	2
105	202312	female	0	0	1	1	0	0	0	0	2
106	202312	female	9	0	1	0	0	1	0	0	2
107	202312	female	101	0	1	1	0	0	0	0	2
108	202312	female	9	0	1	0	0	1	0	0	2
109	202312	female	7	0	1	0	0	1	0	0	2
110	202312	male	7	0	1	1	0	0	0	0	2
111	202312	male	11	0	0	1	1	0	0	0	2
112	202312	male	65	0	1	1	0	0	0	0	2
113	202312	female	33	0	1	0	0	0	1	0	2
114	202312	male	17	0	1	0	1	0	0	0	2
115	202312	male	33	0	1	0	1	0	0	0	2
116	202312	male	39	0	0	0	0	1	0	1	2
117	202312	male	54	0	1	1	0	0	0	0	2
118	202312	female	9	0	1	0	0	1	0	0	2
119	202312	female	12	0	0	1	1	0	0	0	2
120	202312	male	42	0	0	0	0	1	1	0	2
121	202312	male	69	0	1	0	1	0	0	0	2
122	202312	female	73	0	1	0	0	1	0	0	2
123	202312	male	54	0	1	1	0	0	0	0	2
124	202312	female	9	0	1	0	0	1	0	0	2
125	202312	female	68	0	1	1	0	0	0	0	2
126	202312	female	59	0	1	1	0	1	0	0	3
127	202312	female	65	0	1	0	0	1	0	0	2
128	202401	male	21	0	0	1	0	0	0	1	2
129	202401	female	88	0	0	1	0	0	1	0	2
130	202401	female	6	0	0	0	0	1	0	1	2
131	202401	male	11	0	0	0	0	0	1	1	2
132	202401	female	46	0	0	0	0	0	1	1	2
133	202401	male	12	0	0	0	0	0	1	1	2
134	202401	male	31	0	1	0	0	0	0	1	2
135	202401	male	28	0	0	0	0	0	1	1	2
136	202401	male	9	0	0	0	1	0	1	0	2
137	202401	male	63	1	0	0	0	0	0	1	2
138	202401	female	10	0	0	0	0	0	1	1	2
139	202401	male	51	0	0	1	0	1	0	0	2
140	202401	female	37	0	0	1	1	0	0	0	2
141	202401	female	8	0	0	0	0	0	1	1	2
142	202401	female	46	0	0	0	0	1	0	1	2
143	202401	male	68	0	1	0	0	0	1	0	2
144	202401	female	36	0	0	1	0	0	0	1	2
145	202401	female	38	0	0	0	0	1	0	1	2
146	202401	male	79	0	1	1	0	0	0	0	2
147	202401	female	43	0	0	0	0	1	0	1	2
148	202401	male	69	0	0	0	0	1	0	1	2
149	202401	male	11	0	0	0	0	0	1	1	2
150	202401	female	59	0	1	1	0	0	1	0	3
151	202401	male	10	0	0	0	0	1	1	0	2
152	202401	female	5	0	0	0	0	0	1	1	2
153	202401	male	12	0	0	1	1	0	0	0	2
154	202401	male	55	0	0	0	0	1	0	1	2
155	202401	female	3	0	0	0	0	0	1	1	2
156	202401	male	5	0	0	1	0	1	0	0	2
157	202401	male	9	0	0	0	0	0	1	1	2
158	202401	female	2	0	0	0	1	0	1	0	2
159	202401	male	82	0	0	1	0	1	0	0	2
160	202401	male	14	0	0	0	0	0	1	1	2
161	202401	male	5	0	0	0	0	1	0	1	2
162	202401	male	4	0	0	1	1	0	0	0	2
163	202401	male	45	0	0	0	1	0	1	0	2
164	202401	male	68	0	0	1	1	0	0	0	2
165	202401	male	66	0	0	1	0	0	0	1	2
166	202401	female	11	0	0	0	1	0	1	0	2
167	202401	female	66	0	0	1	0	1	0	0	2
168	202401	female	75	0	0	1	0	0	0	1	2
169	202401	female	75	0	1	0	0	0	1	0	2
170	202401	female	9	0	0	0	0	0	1	1	2
171	202401	female	52	0	0	0	1	1	0	0	2
172	202401	female	16	0	1	0	0	0	1	0	2
173	202401	male	37	0	0	1	0	0	0	1	2
174	202401	female	35	0	0	1	0	1	1	0	3
175	202401	male	64	0	1	1	0	0	0	0	2
176	202401	female	26	0	0	0	1	1	0	0	2
177	202401	male	78	1	0	0	0	0	1	0	2
178	202401	female	63	0	0	0	1	0	0	1	2
179	202401	female	41	0	0	0	1	0	1	0	2
180	202401	male	79	0	1	1	1	0	0	0	3
181	202401	male	66	0	0	1	0	0	0	1	2
182	202401	male	6	0	0	0	0	1	1	0	2
183	202401	male	7	0	0	0	1	0	1	0	2
184	202401	female	13	0	0	0	0	1	0	1	2
185	202401	male	46	0	1	1	0	0	0	1	3
186	202401	female	85	0	0	1	0	0	1	0	2
187	202401	male	51	0	0	1	0	0	1	0	2
188	202401	female	35	0	0	0	0	1	0	1	2
189	202401	female	3	0	0	0	0	0	1	1	2
190	202401	male	13	0	0	0	0	1	1	0	2
191	202401	male	4	0	0	0	1	0	1	0	2
192	202401	female	39	0	0	0	0	1	0	1	2
193	202401	male	15	0	0	0	0	1	1	0	2
194	202401	male	54	0	1	1	0	0	0	0	2
195	202401	male	62	0	1	1	0	0	0	0	2
196	202401	male	13	0	0	0	0	0	1	1	2
197	202401	female	62	0	0	1	0	0	1	0	2
198	202401	male	6	0	0	0	1	1	0	0	2
199	202402	male	59	0	0	1	0	0	0	1	2
200	202402	female	37	0	0	1	1	0	0	0	2
201	202402	female	52	1	0	1	0	0	0	0	2
202	202402	female	59	1	0	1	0	0	0	0	2
203	202402	female	8	0	0	0	1	0	0	1	2
204	202402	male	42	1	0	1	0	0	0	0	2
205	202402	female	54	0	0	0	1	0	0	1	2
206	202402	female	32	0	0	1	0	0	0	1	2
207	202402	female	86	0	0	1	0	0	0	1	2
208	202402	male	40	0	0	0	0	1	0	1	2
209	202402	female	8	0	0	0	0	0	1	1	2
210	202402	male	24	0	0	1	0	1	0	0	2
211	202402	male	69	0	0	1	0	1	1	0	3
212	202402	male	61	0	0	1	0	0	1	0	2
213	202402	female	60	0	0	1	1	0	0	0	2
214	202402	male	5	0	0	1	0	0	1	0	2
215	202402	female	11	0	0	0	1	0	1	0	2
216	202402	male	60	0	0	1	0	0	0	1	2
217	202402	male	14	1	0	0	0	0	1	0	2
218	202402	female	35	1	0	0	0	1	0	0	2
219	202402	male	52	1	0	0	0	0	1	0	2
220	202402	male	40	0	0	1	0	0	0	1	2
221	202402	female	68	1	0	0	0	0	1	0	2
222	202402	male	69	1	0	1	0	0	0	0	2
223	202402	male	77	1	0	1	0	0	0	0	2
224	202403	female	52	0	0	1	0	1	0	0	2
225	202403	female	91	1	0	1	0	0	0	0	2
226	202403	female	68	1	0	1	0	0	0	0	2
227	202403	male	56	1	0	0	1	0	0	0	2
228	202403	female	49	1	0	1	0	0	0	0	2
229	202403	male	2	1	0	0	1	0	0	0	2
230	202403	female	46	0	1	0	1	0	0	0	2
231	202403	female	50	0	0	1	1	0	0	0	2
232	202403	male	36	1	0	0	0	0	0	1	2
233	202403	female	53	1	0	1	0	0	0	0	2
234	202403	male	64	1	0	0	0	0	1	0	2
235	202403	male	27	0	0	1	0	0	0	1	2
236	202403	male	19	1	0	0	1	0	0	0	2
237	202403	male	52	1	0	0	1	0	0	0	2
238	202403	male	66	1	0	0	0	0	1	0	2
239	202403	female	44	0	0	0	0	1	0	1	2
240	202403	male	3	0	0	0	1	0	0	1	2
241	202403	male	40	0	0	1	0	0	0	1	2
242	202403	female	37	0	0	0	1	1	0	0	2
243	202403	male	69	1	0	0	1	0	0	0	2
244	202403	female	1	0	0	1	0	0	0	1	2
245	202403	female	29	1	0	0	1	0	0	0	2
246	202404	female	15	0	0	0	1	0	1	0	2
247	202404	female	72	0	0	1	1	0	0	0	2
248	202404	male	50	0	0	1	0	1	0	0	2
249	202404	female	37	1	0	0	0	0	1	0	2
250	202404	female	44	0	0	1	0	1	0	1	3
251	202404	female	81	1	0	0	0	1	0	0	2
252	202404	female	40	0	0	0	1	1	0	0	2
253	202405	male	74	1	0	1	0	0	0	0	2
254	202405	male	51	0	0	0	0	1	1	0	2
255	202405	female	37	0	1	0	1	0	0	0	2
256	202405	male	64	0	0	0	0	1	1	0	2
257	202405	male	74	1	0	0	1	0	0	0	2
258	202405	male	70	1	0	0	1	0	0	0	2
259	202405	male	14	0	0	0	1	1	0	0	2
260	202406	male	18	1	0	0	1	0	0	0	2
261	202406	female	11	0	0	0	1	0	1	0	2
262	202406	female	7	0	0	0	0	1	1	0	2
263	202406	female	32	0	1	0	0	0	0	1	2
264	202406	male	28	0	0	0	1	1	0	0	2
265	202407	male	86	1	0	0	1	0	0	0	2
266	202407	male	45	0	0	0	1	0	1	0	2
267	202408	male	7	0	0	0	1	1	0	0	2
268	202408	male	36	1	0	0	0	0	1	0	2
269	202408	male	24	0	0	0	1	1	0	0	2
270	202408	male	39	0	0	0	0	1	1	0	2
271	202408	male	83	1	0	0	1	0	0	0	2
272	202408	male	61	1	0	0	1	0	0	0	2
273	202410	male	4	0	0	0	1	0	1	0	2
274	202410	female	42	0	0	0	1	0	1	0	2
275	202410	female	13	1	0	0	0	0	1	0	2
276	202410	female	1	0	0	0	1	0	1	0	2
277	202411	female	5	0	0	0	1	0	1	0	2
278	202411	male	7	1	0	0	0	1	0	0	2
279	202411	female	10	0	0	0	1	0	1	0	2
280	202411	female	14	0	1	0	1	0	0	0	2
281	202411	female	9	0	0	0	1	0	1	0	2
282	202411	male	4	0	0	0	1	0	1	0	2
283	202411	male	26	0	0	0	1	1	0	0	2
284	202411	male	7	0	0	0	1	0	1	0	2
285	202411	female	7	0	0	0	1	0	1	0	2
286	202411	male	54	1	0	0	0	0	1	0	2
287	202411	female	4	0	0	1	1	0	0	0	2
288	202411	male	15	0	0	0	1	0	1	0	2
289	202411	female	46	0	0	0	1	0	1	0	2
290	202411	female	74	0	1	0	0	0	1	0	2
291	202411	female	7	0	0	0	1	0	1	0	2
292	202412	male	71	0	1	0	1	0	0	0	2
293	202412	male	61	0	1	0	1	0	0	0	2
294	202412	male	55	0	1	0	1	0	0	0	2
295	202412	female	42	0	1	0	0	0	1	0	2
296	202412	male	64	0	1	0	0	0	1	0	2
297	202412	male	28	0	1	0	0	0	1	0	2
298	202412	male	17	0	0	0	1	0	1	0	2
299	202412	female	36	0	1	0	0	0	0	1	2
300	202412	female	38	0	1	0	0	0	1	0	2
301	202412	male	13	0	1	0	1	0	0	0	2
302	202412	male	59	0	1	0	1	0	0	0	2
303	202412	female	46	0	1	0	1	0	0	0	2
304	202412	male	61	0	1	0	1	0	0	0	2
305	202412	female	36	0	1	0	0	0	1	0	2
306	202412	male	79	0	1	0	0	0	1	0	2
307	202412	male	4	0	0	1	0	1	0	0	2
308	202412	female	70	1	1	0	0	0	0	0	2
309	202412	male	51	0	1	0	1	0	0	0	2
310	202412	female	44	0	1	0	0	0	1	0	2
311	202412	female	53	0	1	0	1	0	0	0	2
312	202412	female	35	0	1	0	0	0	1	0	2
313	202412	female	30	0	1	0	1	0	0	0	2
314	202412	male	70	0	1	0	0	0	1	0	2
315	202412	male	10	0	0	0	1	0	1	0	2
316	202412	female	32	0	0	0	1	0	1	0	2
317	202412	male	34	0	1	0	0	0	1	0	2
318	202412	male	39	0	1	0	0	0	1	0	2
319	202412	male	56	0	1	0	0	0	1	0	2
320	202412	male	79	0	1	0	0	0	1	0	2
321	202412	male	9	0	0	0	1	0	1	0	2
322	202412	male	5	0	1	0	1	0	0	0	2
323	202412	female	34	0	1	0	0	0	1	0	2
324	202412	female	11	0	0	0	1	0	1	0	2

## Sheet: 52 COVID-19 patients 
	year_month	gender	age	SARS-CoV-2	IAV	RSV	HRV	ADV	MP	IBV		fever	expectoration	pneumonia	combined with bacterial infection	combined with fungal infection	note：1 represents "yes", 0 represents "no"
1	202303	male	40	1	1	0	0	0	0	0	2	0	1	1	1	0
2	202305	female	62	1	0	1	0	0	0	0	2	1	1	1	0	0
3	202306	male	56	1	0	0	1	0	0	0	2	0	0	0	0	0
4	202306	female	58	1	0	0	0	1	0	0	2	0	1	1	0	0
6	202308	male	84	1	0	0	0	0	1	0	2	1	0	1	0	0
10	202309	male	14	1	0	0	0	1	0	0	2	1	0	1	0	1
13	202310	male	91	1	0	0	1	0	0	0	2	1	0	0	0	0
15	202310	female	57	1	0	0	0	1	0	0	2	1	0	0	1	0
23	202311	female	15	1	1	0	0	0	0	0	2	1	1	0	0	0
27	202311	male	69	1	1	0	0	0	0	0	2	1	1	1	0	0
29	202311	male	73	1	1	0	0	0	0	0	2	0	1	1	0	0
30	202311	female	30	1	1	0	0	0	0	0	2	1	0	0	0	0
44	202311	female	86	1	0	0	0	0	1	0	2	1	0	0	0	0
91	202312	male	23	1	0	0	0	1	0	0	2	1	0	1	0	0
137	202401	male	63	1	0	0	0	0	0	1	2	0	0	0	0	0
177	202401	male	78	1	0	0	0	0	1	0	2	0	0	1	0	0
201	202402	female	52	1	0	1	0	0	0	0	2	0	0	1	0	0
202	202402	female	59	1	0	1	0	0	0	0	2	0	0	1	0	0
204	202402	male	42	1	0	1	0	0	0	0	2	1	0	1	1	1
217	202402	male	14	1	0	0	0	0	1	0	2	1	0	0	0	0
218	202402	female	35	1	0	0	0	1	0	0	2	1	0	0	0	0
219	202402	male	52	1	0	0	0	0	1	0	2	1	1	1	0	0
221	202402	female	68	1	0	0	0	0	1	0	2	1	0	0	0	0
222	202402	male	69	1	0	1	0	0	0	0	2	0	0	0	0	0
223	202402	male	77	1	0	1	0	0	0	0	2	0	0	1	0	0
225	202403	female	91	1	0	1	0	0	0	0	2	0	1	0	1	0
226	202403	female	68	1	0	1	0	0	0	0	2	0	0	0	0	0
227	202403	male	56	1	0	0	1	0	0	0	2	0	1	0	0	1
228	202403	female	49	1	0	1	0	0	0	0	2	1	0	0	0	0
229	202403	male	2	1	0	0	1	0	0	0	2	1	0	0	0	0
232	202403	male	36	1	0	0	0	0	0	1	2	1	0	1	0	0
233	202403	female	53	1	0	1	0	0	0	0	2	0	0	0	0	0
234	202403	male	64	1	0	0	0	0	1	0	2	1	0	0	0	0
236	202403	male	19	1	0	0	1	0	0	0	2	1	0	0	0	0
237	202403	male	52	1	0	0	1	0	0	0	2	1	1	0	1	0
238	202403	male	66	1	0	0	0	0	1	0	2	1	1	1	0	0
243	202403	male	69	1	0	0	1	0	0	0	2	1	1	0	0	0
245	202403	female	29	1	0	0	1	0	0	0	2	0	0	0	0	1
249	202404	female	37	1	0	0	0	0	1	0	2	0	0	0	0	0
251	202404	female	81	1	0	0	0	1	0	0	2	1	0	0	0	0
253	202405	male	74	1	0	1	0	0	0	0	2	1	0	0	0	0
257	202405	male	74	1	0	0	1	0	0	0	2	1	0	0	0	0
258	202405	male	70	1	0	0	1	0	0	0	2	1	1	0	0	0
260	202406	male	18	1	0	0	1	0	0	0	2	1	0	0	0	0
265	202407	male	86	1	0	0	1	0	0	0	2	1	1	0	0	0
268	202408	male	36	1	0	0	0	0	1	0	2	1	0	0	0	0
271	202408	male	83	1	0	0	1	0	0	0	2	1	0	0	0	0
272	202408	male	61	1	0	0	1	0	0	0	2	1	1	0	0	0
275	202410	female	13	1	0	0	0	0	1	0	2	1	0	0	0	0
278	202411	male	7	1	0	0	0	1	0	0	2	1	0	0	0	0
286	202411	male	54	1	0	0	0	0	1	0	2	1	1	1	0	0
308	202412	female	70	1	1	0	0	0	0	0	2	1	0	0	0	0

## Sheet: Bonferroni-table 2
total	P Value	Adj.P Value		age＜18	P Value	Adj.P Value		age≥18	P Value	Adj.P Value
ADV-MP	0.9	1		RSV-IBV	0.273	1		IBV-ADV	0.208	1
ADV-IBV	0.005	0.107		RSV-HRV	0.001	0.027		IBV-MP	0.122	1
ADV-HRV	0	0		RSV-ADV	0.001	0.019		IBV-HRV	0.003	0.062
ADV-RSV	0	0		RSV-IAV	0	0		IBV-RSV	0	0
ADV-IAV	0	0		RSV-MP	0	0		IBV-SARS-CoV-2-19	0	0
ADV-SARS-CoV-2-19	0	0		RSV-SARS-CoV-2-19	0	0		IBV-IAV	0	0
MP-IBV	0.002	0.036		IBV-HRV	0.086	1		ADV-MP	0.967	1
MP-HRV	0	0		IBV-ADV	0.06	1		ADV-HRV	0.188	1
MP-RSV	0	0		IBV-IAV	0.004	0.077		ADV-RSV	0	0.004
MP-IAV	0	0		IBV-MP	0	0		ADV-SARS-CoV-2-19	0	0
MP-SARS-CoV-2-19	0	0		IBV-SARS-CoV-2-19	0	0		ADV-IAV	0	0
IBV-HRV	0.222	1		HRV-ADV	0.779	1		MP-HRV	0.11	1
IBV-RSV	0	0.001		HRV-IAV	0.107	1		MP-RSV	0	0
IBV-IAV	0	0		HRV-MP	0	0.001		MP-SARS-CoV-2-19	0	0
IBV-SARS-CoV-2-19	0	0		HRV-SARS-CoV-2-19	0	0		MP-IAV	0	0
HRV-RSV	0.001	0.012		ADV-IAV	0.196	1		HRV-RSV	0.002	0.037
HRV-IAV	0	0		ADV-MP	0	0.008		HRV-SARS-CoV-2-19	0	0
HRV-SARS-CoV-2-19	0	0		ADV-SARS-CoV-2-19	0	0		HRV-IAV	0	0
RSV-IAV	0	0		IAV-MP	0.082	1		RSV-SARS-CoV-2-19	0.031	0.659
RSV-SARS-CoV-2-19	0	0		IAV-SARS-CoV-2-19	0	0		RSV-IAV	0.059	1
IAV-SARS-CoV-2-19	0	0		MP-SARS-CoV-2-19	0	0.009		SARS-CoV-2-19-IAV	0.944	1

## Sheet: Bonferroni-table 3
total				age≥18
	P Value	Adj.P Value			P Vallue	Adj.P Value
MP_IBV-HRV_MP	0.827	1		ADV_HRV-IAV_IBV	0.939	1
MP_IBV-ADV_MP	0.469	1		ADV_HRV-MP_IBV	0.789	1
MP_IBV-ADV_HRV	0.46	1		ADV_HRV-HRV_MP	0.546	1
MP_IBV-HRV_RSV	0.245	1		ADV_HRV-ADV_IBV	0.145	1
MP_IBV-ADV_RSV	0.207	1		ADV_HRV-SARS-CoV-2_IBV	0.265	1
MP_IBV-ADV_IAV	0.158	1		ADV_HRV-ADV_RSV	0.087	1
MP_IBV-HRV_IBV	0.303	1		ADV_HRV-ADV_MP	0.138	1
MP_IBV-RSV_MP	0.034	1		ADV_HRV-RSV_IBV	0.035	1
MP_IBV-IAV_IBV	0.1	1		ADV_HRV-SARS-CoV-2_ADV	0.1	1
MP_IBV-HRV_IAV	0.005	0.974		ADV_HRV-HRV_IAV	0.033	1
MP_IBV-ADV_IBV	0.012	1		ADV_HRV-HRV_RSV	0.064	1
MP_IBV-SARS-CoV-2_ADV	0.023	1		ADV_HRV-IAV_MP	0.007	1
MP_IBV-IAV_RSV	0.001	0.25		ADV_HRV-SARS-CoV-2_IAV	0.019	1
MP_IBV-IAV_MP	0	0.09		ADV_HRV-SARS-CoV-2_HRV	0.002	0.499
MP_IBV-RSV_IBV	0	0.07		ADV_HRV-HRV_IBV	0.07	1
MP_IBV-SARS-CoV-2_IBV	0.062	1		ADV_HRV-IAV_RSV	0.001	0.216
MP_IBV-SARS-CoV-2_IAV	0.002	0.444		ADV_HRV-SARS-CoV-2_MP	0.001	0.238
MP_IBV-SARS-CoV-2_HRV	0	0.007		ADV_HRV-SARS-CoV-2_RSV	0.001	0.108
MP_IBV-SARS-CoV-2_MP	0	0.009		ADV_HRV-RSV_MP	0.001	0.241
MP_IBV-SARS-CoV-2_RSV	0	0.001		ADV_HRV-ADV_IAV	0.001	0.292
HRV_MP-ADV_MP	0.527	1		IAV_IBV-MP_IBV	0.848	1
HRV_MP-ADV_HRV	0.515	1		IAV_IBV-HRV_MP	0.666	1
HRV_MP-HRV_RSV	0.244	1		IAV_IBV-ADV_IBV	0.257	1
HRV_MP-ADV_RSV	0.207	1		IAV_IBV-SARS-CoV-2_IBV	0.328	1
HRV_MP-ADV_IAV	0.154	1		IAV_IBV-ADV_RSV	0.167	1
HRV_MP-HRV_IBV	0.333	1		IAV_IBV-ADV_MP	0.213	1
HRV_MP-RSV_MP	0.028	1		IAV_IBV-RSV_IBV	0.104	1
HRV_MP-IAV_IBV	0.105	1		IAV_IBV-SARS-CoV-2_ADV	0.173	1
HRV_MP-HRV_IAV	0.001	0.282		IAV_IBV-HRV_IAV	0.099	1
HRV_MP-ADV_IBV	0.007	1		IAV_IBV-HRV_RSV	0.132	1
HRV_MP-SARS-CoV-2_ADV	0.02	1		IAV_IBV-IAV_MP	0.037	1
HRV_MP-IAV_RSV	0	0.047		IAV_IBV-SARS-CoV-2_IAV	0.048	1
HRV_MP-IAV_MP	0	0.007		IAV_IBV-SARS-CoV-2_HRV	0.016	1
HRV_MP-RSV_IBV	0	0.011		IAV_IBV-HRV_IBV	0.105	1
HRV_MP-SARS-CoV-2_IBV	0.066	1		IAV_IBV-IAV_RSV	0.01	1
HRV_MP-SARS-CoV-2_IAV	0.001	0.301		IAV_IBV-SARS-CoV-2_MP	0.009	1
HRV_MP-SARS-CoV-2_HRV	0	0.001		IAV_IBV-SARS-CoV-2_RSV	0.005	1
HRV_MP-SARS-CoV-2_MP	0	0.001		IAV_IBV-RSV_MP	0.006	1
HRV_MP-SARS-CoV-2_RSV	0	0		IAV_IBV-ADV_IAV	0.006	1
ADV_MP-ADV_HRV	0.978	1		MP_IBV-HRV_MP	0.901	1
ADV_MP-HRV_RSV	0.711	1		MP_IBV-ADV_IBV	0.515	1
ADV_MP-ADV_RSV	0.596	1		MP_IBV-SARS-CoV-2_IBV	0.496	1
ADV_MP-ADV_IAV	0.481	1		MP_IBV-ADV_RSV	0.382	1
ADV_MP-HRV_IBV	0.575	1		MP_IBV-ADV_MP	0.409	1
ADV_MP-RSV_MP	0.14	1		MP_IBV-RSV_IBV	0.322	1
ADV_MP-IAV_IBV	0.242	1		MP_IBV-SARS-CoV-2_ADV	0.371	1
ADV_MP-HRV_IAV	0.046	1		MP_IBV-HRV_IAV	0.312	1
ADV_MP-ADV_IBV	0.074	1		MP_IBV-HRV_RSV	0.332	1
ADV_MP-SARS-CoV-2_ADV	0.094	1		MP_IBV-IAV_MP	0.191	1
ADV_MP-IAV_RSV	0.016	1		MP_IBV-SARS-CoV-2_IAV	0.166	1
ADV_MP-IAV_MP	0.009	1		MP_IBV-SARS-CoV-2_HRV	0.111	1
ADV_MP-RSV_IBV	0.005	1		MP_IBV-HRV_IBV	0.216	1
ADV_MP-SARS-CoV-2_IBV	0.13	1		MP_IBV-IAV_RSV	0.087	1
ADV_MP-SARS-CoV-2_IAV	0.012	1		MP_IBV-SARS-CoV-2_MP	0.073	1
ADV_MP-SARS-CoV-2_HRV	0.001	0.149		MP_IBV-SARS-CoV-2_RSV	0.057	1
ADV_MP-SARS-CoV-2_MP	0.001	0.158		MP_IBV-RSV_MP	0.043	1
ADV_MP-SARS-CoV-2_RSV	0	0.013		MP_IBV-ADV_IAV	0.039	1
ADV_HRV-HRV_RSV	0.739	1		HRV_MP-ADV_IBV	0.392	1
ADV_HRV-ADV_RSV	0.623	1		HRV_MP-SARS-CoV-2_IBV	0.462	1
ADV_HRV-ADV_IAV	0.505	1		HRV_MP-ADV_RSV	0.244	1
ADV_HRV-HRV_IBV	0.591	1		HRV_MP-ADV_MP	0.314	1
ADV_HRV-RSV_MP	0.152	1		HRV_MP-RSV_IBV	0.137	1
ADV_HRV-IAV_IBV	0.253	1		HRV_MP-SARS-CoV-2_ADV	0.254	1
ADV_HRV-HRV_IAV	0.055	1		HRV_MP-HRV_IAV	0.13	1
ADV_HRV-ADV_IBV	0.084	1		HRV_MP-HRV_RSV	0.189	1
ADV_HRV-SARS-CoV-2_ADV	0.103	1		HRV_MP-IAV_MP	0.035	1
ADV_HRV-IAV_RSV	0.02	1		HRV_MP-SARS-CoV-2_IAV	0.063	1
ADV_HRV-IAV_MP	0.012	1		HRV_MP-SARS-CoV-2_HRV	0.013	1
ADV_HRV-RSV_IBV	0.007	1		HRV_MP-HRV_IBV	0.15	1
ADV_HRV-SARS-CoV-2_IBV	0.135	1		HRV_MP-IAV_RSV	0.007	1
ADV_HRV-SARS-CoV-2_IAV	0.014	1		HRV_MP-SARS-CoV-2_MP	0.006	1
ADV_HRV-SARS-CoV-2_HRV	0.001	0.202		HRV_MP-SARS-CoV-2_RSV	0.003	0.686
ADV_HRV-SARS-CoV-2_MP	0.001	0.21		HRV_MP-RSV_MP	0.005	1
ADV_HRV-SARS-CoV-2_RSV	0	0.019		HRV_MP-ADV_IAV	0.006	1
HRV_RSV-ADV_RSV	0.841	1		ADV_IBV-SARS-CoV-2_IBV	0.821	1
HRV_RSV-ADV_IAV	0.688	1		ADV_IBV-ADV_RSV	0.69	1
HRV_RSV-HRV_IBV	0.728	1		ADV_IBV-ADV_MP	0.722	1
HRV_RSV-RSV_MP	0.212	1		ADV_IBV-RSV_IBV	0.555	1
HRV_RSV-IAV_IBV	0.328	1		ADV_IBV-SARS-CoV-2_ADV	0.656	1
HRV_RSV-HRV_IAV	0.076	1		ADV_IBV-HRV_IAV	0.529	1
HRV_RSV-ADV_IBV	0.119	1		ADV_IBV-HRV_RSV	0.58	1
HRV_RSV-SARS-CoV-2_ADV	0.142	1		ADV_IBV-IAV_MP	0.225	1
HRV_RSV-IAV_RSV	0.026	1		ADV_IBV-SARS-CoV-2_IAV	0.233	1
HRV_RSV-IAV_MP	0.013	1		ADV_IBV-SARS-CoV-2_HRV	0.093	1
HRV_RSV-RSV_IBV	0.008	1		ADV_IBV-HRV_IBV	0.345	1
HRV_RSV-SARS-CoV-2_IBV	0.17	1		ADV_IBV-IAV_RSV	0.055	1
HRV_RSV-SARS-CoV-2_IAV	0.019	1		ADV_IBV-SARS-CoV-2_MP	0.048	1
HRV_RSV-SARS-CoV-2_HRV	0.001	0.216		ADV_IBV-SARS-CoV-2_RSV	0.028	1
HRV_RSV-SARS-CoV-2_MP	0.001	0.234		ADV_IBV-RSV_MP	0.03	1
HRV_RSV-SARS-CoV-2_RSV	0	0.018		ADV_IBV-ADV_IAV	0.03	1
ADV_RSV-ADV_IAV	0.845	1		SARS-CoV-2_IBV-ADV_RSV	0.98	1
ADV_RSV-HRV_IBV	0.828	1		SARS-CoV-2_IBV-ADV_MP	0.968	1
ADV_RSV-RSV_MP	0.309	1		SARS-CoV-2_IBV-RSV_IBV	0.934	1
ADV_RSV-IAV_IBV	0.408	1		SARS-CoV-2_IBV-SARS-CoV-2_ADV	0.935	1
ADV_RSV-HRV_IAV	0.158	1		SARS-CoV-2_IBV-HRV_IAV	0.914	1
ADV_RSV-ADV_IBV	0.203	1		SARS-CoV-2_IBV-HRV_RSV	0.904	1
ADV_RSV-SARS-CoV-2_ADV	0.211	1		SARS-CoV-2_IBV-IAV_MP	0.698	1
ADV_RSV-IAV_RSV	0.068	1		SARS-CoV-2_IBV-SARS-CoV-2_IAV	0.568	1
ADV_RSV-IAV_MP	0.045	1		SARS-CoV-2_IBV-SARS-CoV-2_HRV	0.485	1
ADV_RSV-RSV_IBV	0.026	1		SARS-CoV-2_IBV-HRV_IBV	0.578	1
ADV_RSV-SARS-CoV-2_IBV	0.208	1		SARS-CoV-2_IBV-IAV_RSV	0.419	1
ADV_RSV-SARS-CoV-2_IAV	0.035	1		SARS-CoV-2_IBV-SARS-CoV-2_MP	0.359	1
ADV_RSV-SARS-CoV-2_HRV	0.004	0.875		SARS-CoV-2_IBV-SARS-CoV-2_RSV	0.307	1
ADV_RSV-SARS-CoV-2_MP	0.004	0.861		SARS-CoV-2_IBV-RSV_MP	0.227	1
ADV_RSV-SARS-CoV-2_RSV	0	0.093		SARS-CoV-2_IBV-ADV_IAV	0.2	1
ADV_IAV-HRV_IBV	0.933	1		ADV_RSV-ADV_MP	0.982	1
ADV_IAV-RSV_MP	0.413	1		ADV_RSV-RSV_IBV	0.927	1
ADV_IAV-IAV_IBV	0.494	1		ADV_RSV-SARS-CoV-2_ADV	0.935	1
ADV_IAV-HRV_IAV	0.256	1		ADV_RSV-HRV_IAV	0.895	1
ADV_IAV-ADV_IBV	0.297	1		ADV_RSV-HRV_RSV	0.886	1
ADV_IAV-SARS-CoV-2_ADV	0.287	1		ADV_RSV-IAV_MP	0.54	1
ADV_IAV-IAV_RSV	0.124	1		ADV_RSV-SARS-CoV-2_IAV	0.435	1
ADV_IAV-IAV_MP	0.092	1		ADV_RSV-SARS-CoV-2_HRV	0.277	1
ADV_IAV-RSV_IBV	0.053	1		ADV_RSV-HRV_IBV	0.504	1
ADV_IAV-SARS-CoV-2_IBV	0.25	1		ADV_RSV-IAV_RSV	0.199	1
ADV_IAV-SARS-CoV-2_IAV	0.056	1		ADV_RSV-SARS-CoV-2_MP	0.162	1
ADV_IAV-SARS-CoV-2_HRV	0.01	1		ADV_RSV-SARS-CoV-2_RSV	0.114	1
ADV_IAV-SARS-CoV-2_MP	0.01	1		ADV_RSV-RSV_MP	0.091	1
ADV_IAV-SARS-CoV-2_RSV	0.001	0.267		ADV_RSV-ADV_IAV	0.082	1
HRV_IBV-RSV_MP	0.61	1		ADV_MP-RSV_IBV	0.961	1
HRV_IBV-IAV_IBV	0.627	1		ADV_MP-SARS-CoV-2_ADV	0.96	1
HRV_IBV-HRV_IAV	0.523	1		ADV_MP-HRV_IAV	0.934	1
HRV_IBV-ADV_IBV	0.528	1		ADV_MP-HRV_RSV	0.921	1
HRV_IBV-SARS-CoV-2_ADV	0.472	1		ADV_MP-IAV_MP	0.643	1
HRV_IBV-IAV_RSV	0.368	1		ADV_MP-SARS-CoV-2_IAV	0.509	1
HRV_IBV-IAV_MP	0.339	1		ADV_MP-SARS-CoV-2_HRV	0.386	1
HRV_IBV-RSV_IBV	0.234	1		ADV_MP-HRV_IBV	0.547	1
HRV_IBV-SARS-CoV-2_IBV	0.341	1		ADV_MP-IAV_RSV	0.308	1
HRV_IBV-SARS-CoV-2_IAV	0.165	1		ADV_MP-SARS-CoV-2_MP	0.254	1
HRV_IBV-SARS-CoV-2_HRV	0.096	1		ADV_MP-SARS-CoV-2_RSV	0.199	1
HRV_IBV-SARS-CoV-2_MP	0.086	1		ADV_MP-RSV_MP	0.146	1
HRV_IBV-SARS-CoV-2_RSV	0.029	1		ADV_MP-ADV_IAV	0.129	1
RSV_MP-IAV_IBV	0.951	1		RSV_IBV-SARS-CoV-2_ADV	0.99	1
RSV_MP-HRV_IAV	0.92	1		RSV_IBV-HRV_IAV	0.958	1
RSV_MP-ADV_IBV	0.901	1		RSV_IBV-HRV_RSV	0.938	1
RSV_MP-SARS-CoV-2_ADV	0.775	1		RSV_IBV-IAV_MP	0.494	1
RSV_MP-IAV_RSV	0.644	1		RSV_IBV-SARS-CoV-2_IAV	0.417	1
RSV_MP-IAV_MP	0.594	1		RSV_IBV-SARS-CoV-2_HRV	0.21	1
RSV_MP-RSV_IBV	0.39	1		RSV_IBV-HRV_IBV	0.51	1
RSV_MP-SARS-CoV-2_IBV	0.507	1		RSV_IBV-IAV_RSV	0.128	1
RSV_MP-SARS-CoV-2_IAV	0.264	1		RSV_IBV-SARS-CoV-2_MP	0.108	1
RSV_MP-SARS-CoV-2_HRV	0.137	1		RSV_IBV-SARS-CoV-2_RSV	0.065	1
RSV_MP-SARS-CoV-2_MP	0.121	1		RSV_IBV-RSV_MP	0.064	1
RSV_MP-SARS-CoV-2_RSV	0.032	1		RSV_IBV-ADV_IAV	0.061	1
IAV_IBV-HRV_IAV	0.996	1		SARS-CoV-2_ADV-HRV_IAV	0.981	1
IAV_IBV-ADV_IBV	0.976	1		SARS-CoV-2_ADV-HRV_RSV	0.961	1
IAV_IBV-SARS-CoV-2_ADV	0.864	1		SARS-CoV-2_ADV-IAV_MP	0.66	1
IAV_IBV-IAV_RSV	0.788	1		SARS-CoV-2_ADV-SARS-CoV-2_IAV	0.518	1
IAV_IBV-IAV_MP	0.756	1		SARS-CoV-2_ADV-SARS-CoV-2_HRV	0.38	1
IAV_IBV-RSV_IBV	0.57	1		SARS-CoV-2_ADV-HRV_IBV	0.56	1
IAV_IBV-SARS-CoV-2_IBV	0.578	1		SARS-CoV-2_ADV-IAV_RSV	0.296	1
IAV_IBV-SARS-CoV-2_IAV	0.392	1		SARS-CoV-2_ADV-SARS-CoV-2_MP	0.242	1
IAV_IBV-SARS-CoV-2_HRV	0.29	1		SARS-CoV-2_ADV-SARS-CoV-2_RSV	0.184	1
IAV_IBV-SARS-CoV-2_MP	0.263	1		SARS-CoV-2_ADV-RSV_MP	0.137	1
IAV_IBV-SARS-CoV-2_RSV	0.112	1		SARS-CoV-2_ADV-ADV_IAV	0.121	1
HRV_IAV-ADV_IBV	0.967	1		HRV_IAV-HRV_RSV	0.972	1
HRV_IAV-SARS-CoV-2_ADV	0.808	1		HRV_IAV-IAV_MP	0.539	1
HRV_IAV-IAV_RSV	0.631	1		HRV_IAV-SARS-CoV-2_IAV	0.443	1
HRV_IAV-IAV_MP	0.555	1		HRV_IAV-SARS-CoV-2_HRV	0.236	1
HRV_IAV-RSV_IBV	0.322	1		HRV_IAV-HRV_IBV	0.528	1
HRV_IAV-SARS-CoV-2_IBV	0.516	1		HRV_IAV-IAV_RSV	0.149	1
HRV_IAV-SARS-CoV-2_IAV	0.23	1		HRV_IAV-SARS-CoV-2_MP	0.124	1
HRV_IAV-SARS-CoV-2_HRV	0.078	1		HRV_IAV-SARS-CoV-2_RSV	0.076	1
HRV_IAV-SARS-CoV-2_MP	0.071	1		HRV_IAV-RSV_MP	0.072	1
HRV_IAV-SARS-CoV-2_RSV	0.012	1		HRV_IAV-ADV_IAV	0.068	1
ADV_IBV-SARS-CoV-2_ADV	0.847	1		HRV_RSV-IAV_MP	0.662	1
ADV_IBV-IAV_RSV	0.713	1		HRV_RSV-SARS-CoV-2_IAV	0.516	1
ADV_IBV-IAV_MP	0.655	1		HRV_RSV-SARS-CoV-2_HRV	0.355	1
ADV_IBV-RSV_IBV	0.415	1		HRV_RSV-HRV_IBV	0.567	1
ADV_IBV-SARS-CoV-2_IBV	0.541	1		HRV_RSV-IAV_RSV	0.264	1
ADV_IBV-SARS-CoV-2_IAV	0.278	1		HRV_RSV-SARS-CoV-2_MP	0.214	1
ADV_IBV-SARS-CoV-2_HRV	0.131	1		HRV_RSV-SARS-CoV-2_RSV	0.155	1
ADV_IBV-SARS-CoV-2_MP	0.116	1		HRV_RSV-RSV_MP	0.119	1
ADV_IBV-SARS-CoV-2_RSV	0.026	1		HRV_RSV-ADV_IAV	0.106	1
SARS-CoV-2_ADV-IAV_RSV	0.929	1		IAV_MP-SARS-CoV-2_IAV	0.7	1
SARS-CoV-2_ADV-IAV_MP	0.891	1		IAV_MP-SARS-CoV-2_HRV	0.486	1
SARS-CoV-2_ADV-RSV_IBV	0.643	1		IAV_MP-HRV_IBV	0.715	1
SARS-CoV-2_ADV-SARS-CoV-2_IBV	0.641	1		IAV_MP-IAV_RSV	0.336	1
SARS-CoV-2_ADV-SARS-CoV-2_IAV	0.424	1		IAV_MP-SARS-CoV-2_MP	0.267	1
SARS-CoV-2_ADV-SARS-CoV-2_HRV	0.288	1		IAV_MP-SARS-CoV-2_RSV	0.177	1
SARS-CoV-2_ADV-SARS-CoV-2_MP	0.257	1		IAV_MP-RSV_MP	0.144	1
SARS-CoV-2_ADV-SARS-CoV-2_RSV	0.089	1		IAV_MP-ADV_IAV	0.13	1
IAV_RSV-IAV_MP	0.946	1		SARS-CoV-2_IAV-SARS-CoV-2_HRV	0.92	1
IAV_RSV-RSV_IBV	0.597	1		SARS-CoV-2_IAV-HRV_IBV	0.925	1
IAV_RSV-SARS-CoV-2_IBV	0.649	1		SARS-CoV-2_IAV-IAV_RSV	0.8	1
IAV_RSV-SARS-CoV-2_IAV	0.377	1		SARS-CoV-2_IAV-SARS-CoV-2_MP	0.671	1
IAV_RSV-SARS-CoV-2_HRV	0.185	1		SARS-CoV-2_IAV-SARS-CoV-2_RSV	0.569	1
IAV_RSV-SARS-CoV-2_MP	0.163	1		SARS-CoV-2_IAV-RSV_MP	0.4	1
IAV_RSV-SARS-CoV-2_RSV	0.034	1		SARS-CoV-2_IAV-ADV_IAV	0.346	1
IAV_MP-RSV_IBV	0.615	1		SARS-CoV-2_HRV-HRV_IBV	0.973	1
IAV_MP-SARS-CoV-2_IBV	0.664	1		SARS-CoV-2_HRV-IAV_RSV	0.836	1
IAV_MP-SARS-CoV-2_IAV	0.385	1		SARS-CoV-2_HRV-SARS-CoV-2_MP	0.67	1
IAV_MP-SARS-CoV-2_HRV	0.177	1		SARS-CoV-2_HRV-SARS-CoV-2_RSV	0.535	1
IAV_MP-SARS-CoV-2_MP	0.157	1		SARS-CoV-2_HRV-RSV_MP	0.362	1
IAV_MP-SARS-CoV-2_RSV	0.03	1		SARS-CoV-2_HRV-ADV_IAV	0.311	1
RSV_IBV-SARS-CoV-2_IBV	0.822	1		HRV_IBV-IAV_RSV	0.944	1
RSV_IBV-SARS-CoV-2_IAV	0.613	1		HRV_IBV-SARS-CoV-2_MP	0.843	1
RSV_IBV-SARS-CoV-2_HRV	0.424	1		HRV_IBV-SARS-CoV-2_RSV	0.766	1
RSV_IBV-SARS-CoV-2_MP	0.373	1		HRV_IBV-RSV_MP	0.588	1
RSV_IBV-SARS-CoV-2_RSV	0.108	1		HRV_IBV-ADV_IAV	0.523	1
SARS-CoV-2_IBV-SARS-CoV-2_IAV	0.931	1		IAV_RSV-SARS-CoV-2_MP	0.804	1
SARS-CoV-2_IBV-SARS-CoV-2_HRV	0.876	1		IAV_RSV-SARS-CoV-2_RSV	0.657	1
SARS-CoV-2_IBV-SARS-CoV-2_MP	0.83	1		IAV_RSV-RSV_MP	0.437	1
SARS-CoV-2_IBV-SARS-CoV-2_RSV	0.561	1		IAV_RSV-ADV_IAV	0.373	1
SARS-CoV-2_IAV-SARS-CoV-2_HRV	0.924	1		SARS-CoV-2_MP-SARS-CoV-2_RSV	0.864	1
SARS-CoV-2_IAV-SARS-CoV-2_MP	0.851	1		SARS-CoV-2_MP-RSV_MP	0.584	1
SARS-CoV-2_IAV-SARS-CoV-2_RSV	0.459	1		SARS-CoV-2_MP-ADV_IAV	0.499	1
SARS-CoV-2_HRV-SARS-CoV-2_MP	0.905	1		SARS-CoV-2_RSV-RSV_MP	0.677	1
SARS-CoV-2_HRV-SARS-CoV-2_RSV	0.414	1		SARS-CoV-2_RSV-ADV_IAV	0.578	1
SARS-CoV-2_MP-SARS-CoV-2_RSV	0.499	1		RSV_MP-ADV_IAV	0.882	1
