# Supplementary material for: Epidemiological intricacies of respiratory pathogens: a single-center study on infection dynamics in Beijing, 2023–2024
Source: Front Public Health. 2025 Jun 26;13:1581815. doi: 10.3389/fpubh.2025.1581815 (PMC12241140; doi:10.3389/fpubh.2025.1581815)
Supplement: Supplementary file 4 [file Table_4.xlsx]

## Sheet: supplementary table 4
	MP	HRV	RSV	SARS-CoV-2	ADV	IAV	IBV
MP	0	36	9	12	15	31	16	119
HRV	36	0	21	14	14	23	4	112
RSV	9	21	0	11	15	22	18	96
SARS-CoV-2	12	14	11	0	7	6	2	52
ADV	15	14	15	7	0	13	13	77
IAV	31	23	22	6	13	0	4	99
IBV	16	4	18	2	13	4	0	57
